# Supplementary material for: Towards Molecular Understanding of the Functional Role of UbiJ-UbiK2 Complex in Ubiquinone Biosynthesis by Multiscale Molecular Modelling Studies
Source: Int J Mol Sci. 2022 Sep 7;23(18):10323. doi: 10.3390/ijms231810323 (PMC9499169; doi:10.3390/ijms231810323)
Supplement: Supplementary file 1 [file ijms-23-10323-s001.zip]

Archive with 1 entries (1 files):
- ijms-1866098-supplementary.pdf
